# Supplementary material for: Physicochemical and Functional Properties of Active Fish Gelatin-Based Edible Films Added with Aloe Vera Gel
Source: Foods. 2020 Sep 7;9(9):1248. doi: 10.3390/foods9091248 (PMC7555046; doi:10.3390/foods9091248)
Supplement: Supplementary file 1 [file foods-09-01248-s001.zip]

Archive with 11 entries (8 files):
- Supplementary Files/
- Supplementary Files/Figure S3.tiff
- __MACOSX/
- __MACOSX/Supplementary Files/
- __MACOSX/Supplementary Files/._Figure S3.tiff
- Supplementary Files/.DS_Store
- __MACOSX/Supplementary Files/._.DS_Store
- Supplementary Files/Figure S2.tiff
- __MACOSX/Supplementary Files/._Figure S2.tiff
- Supplementary Files/Figure S1.JPG
- __MACOSX/Supplementary Files/._Figure S1.JPG
